# Supplementary material for: Assisted Suicide and Suicide Prevention: Ethical Perspectives, Attitudes and Challenges for Nurses in Long-Term Care—A Qualitative Focus Group Study
Source: Healthcare (Basel). 2025 Dec 12;13(24):3263. doi: 10.3390/healthcare13243263 (PMC12732559; doi:10.3390/healthcare13243263)
Supplement: Supplementary file 1 [file healthcare-13-03263-s001.zip]

Archive with 2 entries (2 files):
- Supplementary File 2_Healthcare_Klotz et al.pdf
- Supplementary File 1_Healthcare_Klotz et al_Rev.pdf
